# Supplementary material for: Economic Impact of a Bluetongue Serotype 8 Epidemic in Germany
Source: Front Vet Sci. 2020 Feb 14;7:65. doi: 10.3389/fvets.2020.00065 (PMC7034324; doi:10.3389/fvets.2020.00065)
Supplement: Supplementary file 1 [file Table_1.XLSX]

## Sheet: overview
	2006	2007	2008	2009	2010	2011	2012	2013	2014	2015	2016	2017	2018	Net total costs
Direct Costs per year
Direct Costs cattle per year	#NAME?	#NAME?	#NAME?	#NAME?	#NAME?	#NAME?	#NAME?	#NAME?	#NAME?	0	0	0	0	#NAME?
Direct Costs sheep per year	#NAME?	#NAME?	#NAME?	#NAME?	#NAME?	#NAME?	#NAME?	0	0	0	0	0	0	#NAME?
Direct Costs per year	#NAME?	#NAME?	#NAME?	#NAME?	#NAME?	#NAME?	#NAME?	#NAME?	#NAME?	0	0	0	0	#NAME?
Indirect Costs for treatment with Insecticides and vaccination
Costs for insecticide treatment cattle	#NAME?	#NAME?	#NAME?	#NAME?	#NAME?	#NAME?	#NAME?	#NAME?	#NAME?	#NAME?	#NAME?	#NAME?	#NAME?	#NAME?
Costs for insecticide treatment sheep	#NAME?	#NAME?	#NAME?	#NAME?	#NAME?	#NAME?	0	0	0	0	0	0	0	#NAME?
Vaccination costs cattle	0	0	#NAME?	#NAME?	#NAME?	#NAME?	#NAME?	#NAME?	#NAME?	#NAME?	#NAME?	#NAME?	#NAME?	#NAME?
Vaccination costs sheep	#NAME?	#NAME?	#NAME?	#NAME?	#NAME?	#NAME?	#NAME?	#NAME?	#NAME?	#NAME?	#NAME?	#NAME?	#NAME?	#NAME?
Indirect Costs for treatment with Insecticides and vaccination	#NAME?	#NAME?	#NAME?	#NAME?	#NAME?	#NAME?	#NAME?	#NAME?	#NAME?	#NAME?	#NAME?	#NAME?	#NAME?	#NAME?
Indirect Costs for additional measures for Export
Costs for measures exported cattle	#NAME?	#NAME?	#NAME?	#NAME?	#NAME?	#NAME?	#NAME?	#NAME?	#NAME?	#NAME?	#NAME?	#NAME?	#NAME?	#NAME?
Costs for measures exported sheep	#NAME?	#NAME?	#NAME?	#NAME?	#NAME?	#NAME?	#NAME?	#NAME?	#NAME?	#NAME?	#NAME?	#NAME?	#NAME?	#NAME?
Indirect Costs for additional measures for Export	#NAME?	#NAME?	#NAME?	#NAME?	#NAME?	#NAME?	#NAME?	#NAME?	#NAME?	#NAME?	#NAME?	#NAME?	#NAME?	#NAME?
Indirect Costs for reporting and Administration
Indirect Costs for reporting and Administration	#NAME?	#NAME?	#NAME?	#NAME?	#NAME?	#NAME?	#NAME?	#NAME?	#NAME?	#NAME?	#NAME?	#NAME?	#NAME?	#NAME?
Indirect Costs for BT Surveillance
Indirect Costs for BT Surveillance	#NAME?	#NAME?	#NAME?	#NAME?	#NAME?	#NAME?	#NAME?	#NAME?	#NAME?	#NAME?	#NAME?	#NAME?	#NAME?	#NAME?
Indirect Costs per year
Indirect Costs per year	#NAME?	#NAME?	#NAME?	#NAME?	#NAME?	#NAME?	#NAME?	#NAME?	#NAME?	#NAME?	#NAME?	#NAME?	#NAME?	#NAME?
Total Costs incurred by BTV-8 per year
Total Costs incurred by BTV-8 per year	#NAME?	#NAME?	#NAME?	#NAME?	#NAME?	#NAME?	#NAME?	#NAME?	#NAME?	#NAME?	#NAME?	#NAME?	#NAME?	#NAME?

## Sheet: indirect costs
	Notation	2006	2007	2008	2009	2010	2011	2012	2013	2014	2015	2016	2017	2018
Indirect Costs for treatment with Insecticides and vaccination
costs for insecticide treatment cattle	cciy	#NAME?	#NAME?	#NAME?	#NAME?	#NAME?	#NAME?	#NAME?	#NAME?	#NAME?	#NAME?	#NAME?	#NAME?	#NAME?
Indirect Costs for Vaccination cattle	ICVcy	0	0	#NAME?	#NAME?	#NAME?	#NAME?	#NAME?	#NAME?	#NAME?	#NAME?	#NAME?	#NAME?	#NAME?
costs for insecticide treatment sheep	csiy	#NAME?	#NAME?	#NAME?	#NAME?	#NAME?	#NAME?	0	0	0	0	0	0	0
Indirect Costs for Vaccination sheep	ICVsy	#NAME?	#NAME?	#NAME?	#NAME?	#NAME?	#NAME?	#NAME?	#NAME?	#NAME?	#NAME?	#NAME?	#NAME?	#NAME?
Indirect Costs for treatment with Insecticides (cattle and sheep)	ICIy	#NAME?	#NAME?	#NAME?	#NAME?	#NAME?	#NAME?	#NAME?	#NAME?	#NAME?	#NAME?	#NAME?	#NAME?	#NAME?
Indirect Costs for Vaccination (cattle and sheep)	ICVy	#NAME?	#NAME?	#NAME?	#NAME?	#NAME?	#NAME?	#NAME?	#NAME?	#NAME?	#NAME?	#NAME?	#NAME?	#NAME?
Indirect Costs for treatment with Insecticides and vaccination	ICIy+ICVy	#NAME?	#NAME?	#NAME?	#NAME?	#NAME?	#NAME?	#NAME?	#NAME?	#NAME?	#NAME?	#NAME?	#NAME?	#NAME?
Indirect Costs for additional measures for Export
number of exported cattle	ncey	27258	20691	13269	17462	18221	17803	0	0	0	0	0	0	0
proportion of animals exported to BT-free countries (additional measures necessary)	pey	#NAME?	#NAME?	#NAME?	#NAME?	0	0	0	0	0	0
costs for export test	cety	#NAME?	#NAME?	#NAME?	#NAME?	#NAME?	#NAME?	#NAME?	#NAME?	#NAME?	#NAME?	#NAME?	#NAME?	#NAME?
number of animals exported to BT-free countries (additional measures necessary)	ncey*pey/100	10000	10000	10000	10000	10000	10000	10000	10000	10000	10000	10000	10000	10000
proportion of animals exported to BT-free countries (additional measures necessary)	pey	50	50	50	50	50	50	50	50	50	50	50	50	50
costs for export test	cety	#NAME?	#NAME?	#NAME?	#NAME?	#NAME?	#NAME?	#NAME?	#NAME?	#NAME?	#NAME?	#NAME?	#NAME?	#NAME?
Costs for measures exported cattle	ccey	#NAME?	#NAME?	#NAME?	#NAME?	#NAME?	#NAME?	#NAME?	#NAME?	#NAME?	#NAME?	#NAME?	#NAME?	#NAME?
costs for measures exported sheep	csey	#NAME?	#NAME?	#NAME?	#NAME?	#NAME?	#NAME?	#NAME?	#NAME?	#NAME?	#NAME?	#NAME?	#NAME?	#NAME?
Indirect Costs for measures for Export (cattle and sheep)	ICEy	#NAME?	#NAME?	#NAME?	#NAME?	#NAME?	#NAME?	#NAME?	#NAME?	#NAME?	#NAME?	#NAME?	#NAME?	#NAME?
Indirect Costs for reporting and Administration
total BT prevalence (number of affected cattle and sheep farms)	tPy	200	800	450	250	350	350	350	350	350	350	350	350	350
average personnel costs per hour	ph	#NAME?	#NAME?	#NAME?	#NAME?	#NAME?	#NAME?	#NAME?	#NAME?	#NAME?	#NAME?	#NAME?	#NAME?	#NAME?
average distance veterinary office - farm	d	#NAME?	#NAME?	#NAME?	#NAME?	#NAME?	#NAME?	#NAME?	#NAME?	#NAME?	#NAME?	#NAME?	#NAME?	#NAME?
fee charged per km	k	#NAME?	#NAME?	#NAME?	#NAME?	#NAME?	#NAME?	#NAME?	#NAME?	#NAME?	#NAME?	#NAME?	#NAME?	#NAME?
administrative costs per outbreak
average time spent per farm	tf	#NAME?	#NAME?	#NAME?	#NAME?	#NAME?	#NAME?	#NAME?	#NAME?	#NAME?	#NAME?	#NAME?	#NAME?	#NAME?
average time spent in office per outbreak	to	#NAME?	#NAME?	#NAME?	#NAME?	#NAME?	#NAME?	#NAME?	#NAME?	#NAME?	#NAME?	#NAME?	#NAME?	#NAME?
total time spent per outbreak	tf	#NAME?	#NAME?	#NAME?	#NAME?	#NAME?	#NAME?	0	0	0	0	0	0	0
Indirect Costs for reporting and Administration	ICAy	#NAME?	#NAME?	#NAME?	#NAME?	#NAME?	#NAME?	#NAME?	#NAME?	#NAME?	#NAME?	#NAME?	#NAME?	#NAME?
Indirect Costs for BT Surveillance
number of tested farms for surveillance	nfsy	300	300	300	300	300	300	300	300	300	300	300	300	300
number of samples in cattle tested with ELISA and PCR	nssELI, nssPCR	1000	1000	1000	1000	1000	1000	1000	1000	1000	1000	1000	1000	1000
number of samples in cattle tested with ELISA	nssELI	800	800	800	800	800	800	800	800	800	800	800	800	800
number of samples in cattle tested with PCR	nssPCR	600	600	600	600	600	600	600	600	600	600	600	600	600
costs for travelling per tested farm	ctf	25	25	25	25	25	25	25	25	25	25	25	25	25
costs for sampling cattle	csas	#NAME?	#NAME?	#NAME?	#NAME?	#NAME?	#NAME?	#NAME?	#NAME?	2.78	2.78	2.78	2.78	2.78			https://ec.europa.eu/food/funding/animal-health/national-veterinary-programmes_en
costs for ELISA cattle	ctsELI	3	3	3	3	3	3	3	3	3	3	3	3	3
costs PCR cattle	ctsPCR	20	20	20	20	20	20	20	20	20	20	20	20	20
number of samples in sheep tested with ELISA and PCR	nssELI, nssPCR	100	100	100	100	100	100	100	100	100	100	100	100	100
number of samples in sheep tested with ELISA	nssELI	0	0	0	0	0	0	0	0	0	0	0	0	0
number of samples in sheep tested with PCR	nssPCR	250	250	250	250	250	250	250	250	250	250	250	250	250
costs for sampling sheep	csas	#NAME?	#NAME?	#NAME?	#NAME?	#NAME?	#NAME?	#NAME?	#NAME?	2.78	2.78	2.78	2.78	2.78
costs ELISA sheep	ctsELI	3	3	3	3	3	3	3	3	3	3	3	3	3
costs PCR sheep	ctsPCR	20	20	20	20	20	20	20	20	20	20	20	20	20
Indirect Costs for BT Surveillance		#NAME?	#NAME?	#NAME?	#NAME?	#NAME?	#NAME?	#NAME?	#NAME?	#NAME?	#NAME?	#NAME?	#NAME?	#NAME?
Indirect Costs for vector Monitoring
Number of traps	nvt	30	30	30	30	30	30	30	30	30	30	30	30	30
Number of new traps		30	2	2	2	2	2	2	2	2	2	2	2	2
costs for vector traps	cvmt	500	500	500	500	500	500	500	500	500	500	500	500	500
costs for trap management	cvmm	700	700	700	700	700	700	700	700	700	700	700	700	700
number of entomological tests	nvme	10000	10000	10000	10000	10000	10000	10000	10000	10000	10000	10000	10000	10000
costs for entomological tests	cvme	0.2	0.2	0.2	0.2	0.2	0.2	0.2	0.2	0.2	0.2	0.2	0.2	0.2
Indirect Costs for vector Monitoring	ICMy	38000	24000	24000	24000	24000	24000	24000	24000	24000	24000	24000	24000	24000
Indirect Costs for BT Surveillance		#NAME?	#NAME?	#NAME?	#NAME?	#NAME?	#NAME?	#NAME?	#NAME?	#NAME?	#NAME?	#NAME?	#NAME?	#NAME?
Indirect Costs for vector Monitoring	ICMy	38000	24000	24000	24000	24000	24000	24000	24000	24000	24000	24000	24000	24000
∑ Monitoring/surveillance/Vector monitoring		#NAME?	#NAME?	#NAME?	#NAME?	#NAME?	#NAME?	#NAME?	#NAME?	#NAME?	#NAME?	#NAME?	#NAME?	#NAME?
∑ Admnistrative costs		#NAME?	#NAME?	#NAME?	#NAME?	#NAME?	#NAME?	#NAME?	#NAME?	#NAME?	#NAME?	#NAME?	#NAME?	#NAME?

## Sheet: general Data cattle
	Population data	Notation	2006	2007	2008	2009	2010	2011	2012	2013	2014	2015	2016	2017	2018
	Total number of animals (cattle)	nac	1000000	1000000	1000000	1000000	1000000	1000000	1000000	1000000	1000000	1000000	1000000	1000000	1000000
	Total number of animals (dairy)	nad	330000	330000	330000	330000	330000	330000	330000	330000	330000	330000	330000	330000	330000
	Total number of animals (beef)	naf	150000	150000	150000	150000	150000	150000	150000	150000	150000	150000	150000	150000	150000
	proportion of dairy in the cattle population	pd	33	33	33	33	33	33	33	33	33	33	33	33	33
	proportion of fattening in the cattle population	pf	15	15	15	15	15	15	15	15	15	15	15	15	15
	Total number of farms (cattle)	nfc	14000	14000	14000	14000	14000	14000	14000	14000	14000	14000	14000	14000	14000
	Total number of farms (dairy)	nfd	10000	10000	10000	10000	10000	10000	10000	10000	10000	10000	10000	10000	10000
	Average farm size		71.4286	71.4286	71.4286	71.4286	71.4286	71.4286	71.4286	71.4286	71.4286	71.4286	71.4286	71.4286	71.4286
	Average farm size (dairy farms)		33	33	33	33	33	33	33	33	33	33	33	33	33
	Epidemiological data
	number of officially reported outbreaks (farm prevalence)	Py	100	500	300	100	200	200	200	200	200	200	200	200	200
	number of cattle newly infected	nCiy	#NAME?	#NAME?	#NAME?	#NAME?	#NAME?	#NAME?	#NAME?	#NAME?	#NAME?	#NAME?	#NAME?	#NAME?	#NAME?
	Incidence	Iy	#NAME?	#NAME?	#NAME?	#NAME?	#NAME?	#NAME?	#NAME?	#NAME?	#NAME?	#NAME?	#NAME?	#NAME?	#NAME?
	Morbidity rate (proportion of infected cattle that show clinical signs)	rcc	#NAME?	#NAME?	#NAME?	#NAME?	#NAME?	#NAME?	#NAME?	#NAME?	#NAME?	#NAME?	#NAME?	#NAME?	#NAME?
	number of clinically ill cattle	rcc*nCiy	#NAME?	#NAME?	#NAME?	#NAME?	#NAME?	#NAME?	#NAME?	#NAME?	#NAME?	#NAME?	#NAME?	#NAME?	#NAME?
	Case/fatality ratio	nCI2007/nCd2007	#NAME?	#NAME?	#NAME?	#NAME?	#NAME?	#NAME?	#NAME?	#NAME?	#NAME?	#NAME?	#NAME?	#NAME?	#NAME?
	number of dead cattle	nCdy	230	800	300	100	130	130	130	130	130	130	130	130	130
	number of cattle farms in restriction zones	ncfzy	8000	14000	14000	14000	14000	14000	14000	14000	14000	14000	14000	14000	14000
	number of cattle in restriction zones	nczy	500000	1000000	1000000	1000000	1000000	1000000	1000000	1000000	1000000	1000000	1000000	1000000	1000000

## Sheet: RiskSerializationData
4	0
0
#NAME?	TRUE	0	1	GF1_rK0qDwEADwDcAAwjACYAOQBaAG4AbwB9AIsAtgDYANIAKgD//wAAAAAAAQQAAAAABSMsIyMwAAAAARtkaXJlY3QgY29zdHMgY2F0dGxlIC8gdG90YWwBAAEBEAACAAEKU3RhdGlzdGljcwMBAQD/AQEBAQEAAQEBAAQAAAABAQEBAQABAQEABAAAAAGPAAIjABtkaXJlY3QgY29zdHMgY2F0dGxlIC8gdG90YWwAAC8BAAIAAgC+AMgAAQECAZqZmZmZmak/AABmZmZmZmbuPwAABQABAQEAAQEBAA==	1	0	0		>75%	<25%	>90%																					#NAME?	1	1	FALSE	TRUE	0	FALSE	#NAME?
#NAME?	TRUE	0	1	GF1_rK0qDwEADwDaAAwjACYAOQBZAG0AbgB8AIoAtADWANAAKgD//wAAAAAAAQQAAAAABSMsIyMwAAAAARpkaXJlY3QgY29zdHMgc2hlZXAgLyB0b3RhbAEAAQEQAAIAAQpTdGF0aXN0aWNzAwEBAP8BAQEBAQABAQEABAAAAAEBAQEBAAEBAQAEAAAAAY4AAiIAGmRpcmVjdCBjb3N0cyBzaGVlcCAvIHRvdGFsAAAvAQACAAIAvADGAAEBAgGamZmZmZmpPwAAZmZmZmZm7j8AAAUAAQEBAAEBAQA=	1	0	0		>75%	<25%	>90%																					#NAME?	2	1	FALSE	TRUE	0	FALSE	#NAME?
#NAME?	TRUE	0	1		1	1	10	GF1_Z0CmcQEADwC1AAwjACYANwAAAHQAdQCUAKIAAAAAAK4AKAD//wABEAEEAAAAAAUjLCMjMAAAAAERc3VtIGNvc3RzIC8gdG90YWwBJklucHV0cyBSYW5rZWQgQnkgRWZmZWN0IG9uIE91dHB1dCBNZWFuAQH/AQEBAQERc3VtIGNvc3RzIC8gdG90YWwBAQEABAAAAAEBAQEBAAEBAQAEAAAAAaYAAwgAAAAALwEABQABAQEAAA==_x0001_0~0~>75%~<25%~>90%~_x0002_GF1_jYW3AgEADwC0AQwjAAAANgB/AI8AkACvAM4AAAAAAAAAJgD//wABBAAAAAABJQUjLCMjMAAAARFzdW0gY29zdHMgLyB0b3RhbAEyQ2hhbmdlIGluIE…	>75%	<25%	>90%																					#NAME?	16	1	FALSE	TRUE	0	FALSE	#NAME?
#NAME?	TRUE	0	1		1	1	11	GF1_Z0CmcQEADwC1AAwjACYANwAAAHQAdQCUAKIAAAAAAK4AKAD//wABEAEEAAAAAAUjLCMjMAAAAAERRGlyZWN0IENvc3RzIDIwMDYBJklucHV0cyBSYW5rZWQgQnkgRWZmZWN0IG9uIE91dHB1dCBNZWFuAQH/AQEBAQERRGlyZWN0IENvc3RzIDIwMDYBAQEABAAAAAEBAQEBAAEBAQAEAAAAAaYAAwgAAAAALwEABQABAQEAAA==_x0001_0~0~>75%~<25%~>90%~_x0002_GF1_jYW3AgEADwCaAQwjAAAANgB/AI8AkACvAM4AAAAAAAAAJgD//wABBAAAAAABJQUjLCMjMAAAARFEaXJlY3QgQ29zdHMgMjAwNgEyQ2hhbmdlIGluIE…	>75%	<25%	>90%																					#NAME?	43	1	FALSE	TRUE	0	FALSE	#NAME?
0
FALSE	15680	7345	-15680	100
FALSE	15680	7345	-15680	500
FALSE	15680	7345	-15680	1000
FALSE	15680	7345	-15680	1500
FALSE	15680	7345	-15680	2000
0
0	FALSE	FALSE	10	0,95	1

## Sheet: senseInfo
selectionIndex	checkSelected	bookName	sheetName	cellAddress	rangeAddress	analysisString	minPercent	maxPercent	minValue	maxValue	baseValue	numIntervals	varyWhenStepping	isInput	groupCount	groupIndex	formulaIndex	ioIndex						intIndex	intervalMode	useCellBase	tableRange
				#REF!														72
senseTotal:	1	,
selectionIndex	checkSelected	bookName	sheetName	cellAddress	rangeAddress	analysisString	minPercent	maxPercent	minValue	maxValue	baseValue	numIntervals	varyWhenStepping	isInput	groupCount	groupIndex	formulaIndex	ioIndex						intIndex	intervalMode	useCellBase	tableRange
1	TRUE	0	Rinder	#REF!	F62	Percentile: 1,00% to 99,00%					38,5378453283902	7	TRUE	FALSE	1	0	1	127	Zusätzliche Kosten für Testung der Tiere [€/Rind] / 2006	=RiskTriang(30,45,60,RiskStatic(45))	385378453283902	1	36	0	4	TRUE		1,00%	5,00%	25,00%	50,00%	75,00%	95,00%	99,00%

## Sheet: cattle direct costs
Direct costs	Notation	2006	2007	2008	2009	2010	2011	2012	2013	2014	2015	2016	2017	2018
Epidemiological data
number of officially reported outbreaks (farm prevalence)	Py	100	500	300	100	200	200	200	200	200	200	200	200	200
number of cattle newly infected	nCiy	#NAME?	#NAME?	#NAME?	#NAME?	#NAME?	#NAME?	#NAME?	#NAME?	#NAME?	#NAME?	#NAME?	#NAME?	#NAME?
Incidence	Iy	#NAME?	#NAME?	#NAME?	#NAME?	#NAME?	#NAME?	#NAME?	#NAME?	#NAME?	#NAME?	#NAME?	#NAME?	#NAME?
Morbidity rate (proportion of infected cattle that show clinical signs)	rcc	#NAME?	#NAME?	#NAME?	#NAME?	#NAME?	#NAME?	#NAME?	#NAME?	#NAME?	#NAME?	#NAME?	#NAME?	#NAME?
number of clinically ill cattle	rcc*nCiy	#NAME?	#NAME?	#NAME?	#NAME?	#NAME?	#NAME?	#NAME?	#NAME?	#NAME?	#NAME?	#NAME?	#NAME?	#NAME?
Case/fatality ratio	nCI2007/nCd2007	#NAME?	#NAME?	#NAME?	#NAME?	#NAME?	#NAME?	#NAME?	#NAME?	#NAME?	#NAME?	#NAME?	#NAME?	#NAME?
number of dead cattle	nCdy	230	800	300	100	130	130	130	130	130	130	130	130	130
number of cattle farms in restriction zones	ncfzy	8000	14000	14000	14000	14000	14000	14000	14000	14000	14000	14000	14000	14000
number of cattle in restriction zones	nczy	500000	1000000	1000000	1000000	1000000	1000000	1000000	1000000	1000000	1000000	1000000	1000000	1000000
compensation paid for dead cattle	vcy	#NAME?	#NAME?	#NAME?	#NAME?	#NAME?	#NAME?	#NAME?	#NAME?	#NAME?	#NAME?	#NAME?	#NAME?	#NAME?
Production losses
direct costs per dairy cow	dCDy	#NAME?	#NAME?	#NAME?	#NAME?	#NAME?	#NAME?	#NAME?	#NAME?	#NAME?	#NAME?	#NAME?	#NAME?	#NAME?
direct costs per beef cattle	dCFy	#NAME?	#NAME?	#NAME?	#NAME?	#NAME?	#NAME?	#NAME?	#NAME?	#NAME?	#NAME?	#NAME?	#NAME?	#NAME?
Direct costs clinically ill fattening	DCFcy	#NAME?	#NAME?	#NAME?	#NAME?	#NAME?	#NAME?	#NAME?	#NAME?	#NAME?	#NAME?	#NAME?	#NAME?	#NAME?
Direct costs clinically ill dairy	DCDcy	#NAME?	#NAME?	#NAME?	#NAME?	#NAME?	#NAME?	#NAME?	#NAME?	#NAME?	#NAME?	#NAME?	#NAME?	#NAME?
Direct costs cattle through death	DCCdy	#NAME?	#NAME?	#NAME?	#NAME?	#NAME?	#NAME?	#NAME?	#NAME?	#NAME?	#NAME?	#NAME?	#NAME?	#NAME?
Direct costs cattle (clinically ill and dead)	DCDcy+DCCdy	#NAME?	#NAME?	#NAME?	#NAME?	#NAME?	#NAME?	#NAME?	#NAME?	#NAME?	#NAME?	#NAME?	#NAME?	#NAME?

## Sheet: cattle indirect costs
	Indirect costs	Notation	2006	2007	2008	2009	2010	2011	2012	2013	2014	2015	2016	2017	2018
	Control measures
	costs for insecticides	ciy	#NAME?	#NAME?	#NAME?	#NAME?	#NAME?	#NAME?	#NAME?	#NAME?	#NAME?	#NAME?	#NAME?	#NAME?	#NAME?
	costs per farm treated with insecticides (personnel)	cify	#NAME?	#NAME?	#NAME?	#NAME?	#NAME?	#NAME?	#NAME?	#NAME?	#NAME?	#NAME?	#NAME?	#NAME?	#NAME?
	proportion of cattle and farms treated with insecticides	picy	0.8	0.4	0.1	0.05	0.05	0.05	0.05	0	0	0	0	0	0
	number of vaccinated cattle farms	nvcfy			20328	14429	2225	451	178	17	7	8	433	444	356
	number of vaccine doses cattle	nvdcy			1900000	1300000	500000	200000	10000	1000	365	443	60000	80000	60000
	costs for vaccination cattle	cvacd			#NAME?	#NAME?	#NAME?	#NAME?	#NAME?	#NAME?	#NAME?	#NAME?	#NAME?	#NAME?	#NAME?
	costs per vaccinated cattle farm	ccf			#NAME?	#NAME?	#NAME?	#NAME?	#NAME?	#NAME?	#NAME?	#NAME?	#NAME?	#NAME?	#NAME?
	costs for vaccine cattle	cvcd			0.620054	0.620054	0.620054	0.620054	0.620054	0.620054	0.620054	0.620054	0.620054	0.620054	0.620054
	Costs vaccines (Euro)	nvdcy*cvcd			1.1781e+06	806071	310027	124011	6200.54	620.054	226.32	274.684	37203.3	49604.4	37203.3
	costs vaccination (Euro)	nvdcy*cvacd			#NAME?	#NAME?	#NAME?	#NAME?	#NAME?	#NAME?	#NAME?	#NAME?	#NAME?	#NAME?	#NAME?
	Additional costs vaccination (Euro)	nvcfy*ccf			#NAME?	#NAME?	#NAME?	#NAME?	#NAME?	#NAME?	#NAME?	#NAME?	#NAME?	#NAME?	#NAME?
	costs for insecticide treatment cattle	cciy	#NAME?	#NAME?	#NAME?	#NAME?	#NAME?	#NAME?	#NAME?	#NAME?	#NAME?	#NAME?	#NAME?	#NAME?	#NAME?
	Vaccination costs cattle	ICVcy			#NAME?	#NAME?	#NAME?	#NAME?	#NAME?	#NAME?	#NAME?	#NAME?	#NAME?	#NAME?	#NAME?
	Costs for treatment with insectizides and vaccination	cciy+ICVcy	#NAME?	#NAME?	#NAME?	#NAME?	#NAME?	#NAME?	#NAME?	#NAME?	#NAME?	#NAME?	#NAME?	#NAME?	#NAME?
	Trade
	number of exported cattle	ncey	27258	20691	13269	17462	18221	17803
	proportion of animals exported to BT-free countries (additional measures necessary)	pey	#NAME?	#NAME?	#NAME?	#NAME?	0	0	0	0	0	0	0	0	0
	number of animals exported to BT-free countries (additional measures necessary)	ncey*pey/100	#NAME?	#NAME?	#NAME?	#NAME?	38231	55664	19207	15809	6023	2400	2400	2400	2400
	costs for export test	cety	#NAME?	#NAME?	#NAME?	#NAME?	#NAME?	#NAME?	#NAME?	#NAME?	#NAME?	#NAME?	#NAME?	#NAME?	#NAME?
	Costs for measures exported cattle	ccey	#NAME?	#NAME?	#NAME?	#NAME?	#NAME?	#NAME?	#NAME?	#NAME?	#NAME?	#NAME?	#NAME?	#NAME?	#NAME?

## Sheet: sheep general data
	Population data	Notation	2006	2007	2008	2009	2010	2011	2012	2013	2014	2015	2016	2017	2018
	Total number of animals (sheep)	nas	400000	400000	400000	400000	400000	400000	400000	400000	400000	400000	400000	400000	400000
	Total number of farms (sheep)	nfs	16000	16000	16000	16000	16000	16000	16000	16000	16000	16000	16000	16000	16000
	Average farm size	nas/nfs	25	25	25	25	25	25	25	25	25	25	25	25	25
	Farm Prevalence: number of officially reported outbreaks per species	Psy	100	300	150	150	150	150	150	150	150	150	150	150	150
	number of Sheep newly infected	nSiy	#NAME?	#NAME?	#NAME?	#NAME?	#NAME?	#NAME?	#NAME?	#NAME?	#NAME?	#NAME?	#NAME?	#NAME?	#NAME?
	Incidence per species (sheep)	Isy	#NAME?	#NAME?	#NAME?	#NAME?	#NAME?	#NAME?	#NAME?	#NAME?	#NAME?	#NAME?	#NAME?	#NAME?	#NAME?
	Morbidity rate (proportion of infected sheep that show clinical signs)	rsc	#NAME?	#NAME?	#NAME?	#NAME?	#NAME?	#NAME?	#NAME?	#NAME?	#NAME?	#NAME?	#NAME?	#NAME?	#NAME?
	number of clinically ill sheep	rsc*nSiy	#NAME?	#NAME?	#NAME?	#NAME?	#NAME?	#NAME?	#NAME?	#NAME?	#NAME?	#NAME?	#NAME?	#NAME?	#NAME?
	Case/fatality ratio	nSI2007/nSd2007	#NAME?	#NAME?	#NAME?	#NAME?	#NAME?	#NAME?	#NAME?	#NAME?	#NAME?	#NAME?	#NAME?	#NAME?	#NAME?
	number of dead sheep	nSdy	#NAME?	33233	#NAME?	#NAME?	#NAME?	#NAME?	#NAME?	#NAME?	#NAME?	#NAME?	#NAME?	#NAME?	#NAME?

## Sheet: sheep direct costs
	Variable	Notation	2006	2007	2008	2009	2010	2011	2012	2013	2014	2015	2016	2017	2018
	Total number of animals (sheep)	nas	2443100	2443100	2443100	2443100	2443100	2443100	2443100	2443100	2443100	2443100	2443100	2443100	2443100
	Total number of farms (sheep)	nfs	29325	29325	29325	29325	29325	29325	29325	29325	29325	29325	29325	29325	29325
	Average farm size	nas/nfs	83.3112	83.3112	83.3112	83.3112	83.3112	83.3112	83.3112	83.3112	83.3112	83.3112	83.3112	83.3112	83.3112
	Farm Prevalence: number of officially reported outbreaks per species	Psy	100	300	150	150	150	150	150	150	150	150	150	150	150
	number of Sheep newly infected	nSiy	#NAME?	#NAME?	#NAME?	#NAME?	#NAME?	#NAME?	#NAME?	#NAME?	#NAME?	#NAME?	#NAME?	#NAME?	#NAME?
	Incidence per species (sheep)	Isy	#NAME?	#NAME?	#NAME?	#NAME?	#NAME?	#NAME?	#NAME?	#NAME?	#NAME?	#NAME?	#NAME?	#NAME?	#NAME?
	Morbidity rate (proportion of infected sheep that show clinical signs)	rsc	#NAME?	#NAME?	#NAME?	#NAME?	#NAME?	#NAME?	#NAME?	#NAME?	#NAME?	#NAME?	#NAME?	#NAME?	#NAME?
	number of clinically ill sheep	rsc*nSiy	#NAME?	#NAME?	#NAME?	#NAME?	#NAME?	#NAME?	#NAME?	#NAME?	#NAME?	#NAME?	#NAME?	#NAME?	#NAME?
	Case/fatality ratio	nSI2007/nSd2007	#NAME?	#NAME?	#NAME?	#NAME?	#NAME?	#NAME?	#NAME?	#NAME?	#NAME?	#NAME?	#NAME?	#NAME?	#NAME?
	number of dead sheep	nSdy	#NAME?	33233	#NAME?	#NAME?	#NAME?	#NAME?	#NAME?	#NAME?	#NAME?	#NAME?	#NAME?	#NAME?	#NAME?
	Direct costs
	direct costs per sheep	dCSy	#NAME?	#NAME?	#NAME?	#NAME?	#NAME?	#NAME?	#NAME?	#NAME?	#NAME?	#NAME?	#NAME?	#NAME?	#NAME?
	compensation paid for dead sheep	vsy	#NAME?	#NAME?	#NAME?	#NAME?	#NAME?	#NAME?	#NAME?	#NAME?	#NAME?	#NAME?	#NAME?	#NAME?	#NAME?
	Direct costs clinically ill sheep	DCScy	#NAME?	#NAME?	#NAME?	#NAME?	#NAME?	#NAME?	#NAME?	#NAME?	#NAME?	#NAME?	#NAME?	#NAME?	#NAME?
	Direct costs sheep through death	DCSdy	#NAME?	#NAME?	#NAME?	#NAME?	#NAME?	#NAME?	#NAME?	#NAME?	#NAME?	#NAME?	#NAME?	#NAME?	#NAME?
	Direct costs cattle (clinically ill and dead)	DCScy+DCSdy	#NAME?	#NAME?	#NAME?	#NAME?	#NAME?	#NAME?	#NAME?	#NAME?	#NAME?	#NAME?	#NAME?	#NAME?	#NAME?

## Sheet: sheep indirect costs
	Indirect costs	Notation	2006	2007	2008	2009	2010	2011	2012	2013	2014	2015	2016	2017	2018
	Control measures
	costs for insecticides	ciy	#NAME?	#NAME?	#NAME?	#NAME?	#NAME?	#NAME?	#NAME?	#NAME?	#NAME?	#NAME?	#NAME?	#NAME?	#NAME?
	costs per farm treated with insecticides (personnel)	cify	#NAME?	#NAME?	#NAME?	#NAME?	#NAME?	#NAME?	#NAME?	#NAME?	#NAME?	#NAME?	#NAME?	#NAME?	#NAME?
	number of vaccinated sheep farms	nvsfy	0	0	7000	10000	10000	10000	10000	10000	10000	10000	10000	10000	10000
	number of vaccinated sheep	nvsy	0	0	200000	300000	300000	300000	300000	300000	300000	300000	300000	300000	300000
	costs for vaccine sheep	cvsd	0.45	0.45	0.45	0.45	0.45	0.45	0.45	0.45	0.45	0.45	0.45	0.45	0.45
	costs for vaccination sheep	cvasd	#NAME?	#NAME?	#NAME?	#NAME?	#NAME?	#NAME?	#NAME?	#NAME?	#NAME?	#NAME?	#NAME?	#NAME?	#NAME?
	costs per vaccinated sheep farm	csf	#NAME?	#NAME?	#NAME?	#NAME?	#NAME?	#NAME?	#NAME?	#NAME?	#NAME?	#NAME?	#NAME?	#NAME?	#NAME?
	costs vaccination (Euro)	nvsy*cvasd	#NAME?	#NAME?	#NAME?	#NAME?	#NAME?	#NAME?	#NAME?	#NAME?	#NAME?	#NAME?	#NAME?	#NAME?	#NAME?
	Additional costs vaccination (Euro)	nvsfy*csf	#NAME?	#NAME?	#NAME?	#NAME?	#NAME?	#NAME?	#NAME?	#NAME?	#NAME?	#NAME?	#NAME?	#NAME?	#NAME?
	Costs vaccines (Euro)	nvsy*cvsd	0	0	90000	135000	135000	135000	135000	135000	135000	135000	135000	135000	135000
	costs for insecticide treatment sheep	csiy	#NAME?	#NAME?	#NAME?	#NAME?	#NAME?	#NAME?	#NAME?	#NAME?	#NAME?	#NAME?	#NAME?	#NAME?	#NAME?
	Vaccination costs sheep	ICVsy	#NAME?	#NAME?	#NAME?	#NAME?	#NAME?	#NAME?	#NAME?	#NAME?	#NAME?	#NAME?	#NAME?	#NAME?	#NAME?
	Costs for treatment with insectizides and vaccination	csiy+ICVsy	#NAME?	#NAME?	#NAME?	#NAME?	#NAME?	#NAME?	#NAME?	#NAME?	#NAME?	#NAME?	#NAME?	#NAME?	#NAME?
	Trade
	number of exported sheep	nsey	10000	10000	10000	10000	10000	10000	10000	10000	10000	10000	10000	10000	10000
	proportion of animals exported to BT-free countries (additional measures necessary)	pey	50	50	50	50	50	50	50	50	50	50	50	50	50
	Additional costs for measures sheep [€/animal]	cety	#NAME?	#NAME?	#NAME?	#NAME?	#NAME?	#NAME?	#NAME?	#NAME?	#NAME?	#NAME?	#NAME?	#NAME?	#NAME?
	costs for measures exported sheep	csey	#NAME?	#NAME?	#NAME?	#NAME?	#NAME?	#NAME?	#NAME?	#NAME?	#NAME?	#NAME?	#NAME?	#NAME?	#NAME?

[truncated: 1 more sheets: Diagramm2]
