# Supplementary material for: Economic Impact of a Bluetongue Serotype 8 Epidemic in Germany
Source: Front Vet Sci. 2020 Feb 14;7:65. doi: 10.3389/fvets.2020.00065 (PMC7034324; doi:10.3389/fvets.2020.00065)
Supplement: Supplementary file 2 [file Table_2.XLSX]

## Sheet: RiskSwappedFuncs
1	457	291	582	0	0	0
442867	#NAME?	1.41187e+06	#NAME?	561867	#NAME?	221867	#NAME?	282642	#NAME?	282642	#NAME?	282642	#NAME?	282642	#NAME?	282642	#NAME?	0	#NAME?	0	#NAME?	0	#NAME?	0	#NAME?	4.05168e+06	#NAME?	524415	#NAME?	524415	#NAME?	524415	#NAME?	25935	#NAME?	524415	#NAME?	524415	#NAME?	524415	#NAME?	0	#NAME?	0	#NAME?	0	#NAME?	0	#NAME?
[truncated: 532 more columns]

## Sheet: overview
	2006	2007	2008	2009	2010	2011	2012	2013	2014	2015	2016	2017	2018	Net total costs
Direct Costs per year
Direct Costs cattle per year	442867	1.41187e+06	561867	221867	282642	282642	282642	282642	282642	0	0	0	0	4.05168e+06
Direct Costs sheep per year	524415	524415	524415	25935	524415	524415	524415	0	0	0	0	0	0	3172425
Direct Costs per year	967282	1.93628e+06	1.08628e+06	247802	807057	807057	807057	282642	282642	0	0	0	0	7.2241e+06
Indirect Costs for treatment with Insecticides and vaccination
Costs for insecticide treatment cattle	648000	632000	158000	79000	79000	79000	79000	0	0	0	0	0	0	1754000
Costs for insecticide treatment sheep	5250	15750	7875	7875	7875	7875	0	0	0	0	0	0	0	52500
Vaccination costs cattle	0	0	4.23789e+06	2.90984e+06	1.05379e+06	412881	23701.2	2354.39	874.987	1052.22	129719	170336	128205	8.64238e+06
Vaccination costs sheep	0	0	509000	755000	755000	755000	755000	755000	755000	755000	755000	755000	755000	5794000
Indirect Costs for treatment with Insecticides and vaccination	653250	647750	4.91276e+06	3.75172e+06	1.89566e+06	1.25476e+06	857701	757354	755875	756052	884719	925336	883205	1.62429e+07
Indirect Costs for additional measures for Export
Costs for measures exported cattle	245322	651766	537394	314316	0	0	0	0	0	0	0	0	0	1748799
Costs for measures exported sheep	225000	225000	75000	75000	75000	75000	75000	75000	75000	75000	75000	75000	75000	1050000
Indirect Costs for additional measures for Export	470322	876766	612394	389316	75000	75000	75000	75000	75000	75000	75000	75000	75000	2798799
Indirect Costs for reporting and Administration
Indirect Costs for reporting and Administration	35200	79200	44550	19937.5	27912.5	27912.5	2310	2310	2310	2310	2310	2310	2310	243952
Indirect Costs for BT Surveillance
Indirect Costs for BT Surveillance	11016	44064	55080	55080	55080	55080	55080	55080	55938	55938	55938	55938	55938	497436
Indirect Costs per year
Indirect Costs per year	1169788	1.64778e+06	5.62479e+06	4.21605e+06	2.05365e+06	1.41275e+06	990091	889744	889123	889300	1.01797e+06	1.05858e+06	1.01645e+06	1.97831e+07
Total Costs incurred by BTV-8 per year
Total Costs incurred by BTV-8 per year	2.13707e+06	3.58406e+06	6.71107e+06	4.46385e+06	2.86071e+06	2.21981e+06	1.79715e+06	1.17239e+06	1.17176e+06	889300	1.01797e+06	1.05858e+06	1.01645e+06	2.70072e+07

## Sheet: indirect costs
	Notation	2006	2007	2008	2009	2010	2011	2012	2013	2014	2015	2016	2017	2018
Indirect Costs for treatment with Insecticides and vaccination
costs for insecticide treatment cattle	cciy	648000	632000	158000	79000	79000	79000	79000	0	0	0	0	0	0
Indirect Costs for Vaccination cattle	ICVcy	0	0	4.23789e+06	2.90984e+06	1.05379e+06	412881	23701.2	2354.39	874.987	1052.22	129719	170336	128205
costs for insecticide treatment sheep	csiy	5250	15750	7875	7875	7875	7875	0	0	0	0	0	0	0
Indirect Costs for Vaccination sheep	ICVsy	0	0	509000	755000	755000	755000	755000	755000	755000	755000	755000	755000	755000
Indirect Costs for treatment with Insecticides (cattle and sheep)	ICIy	653250	647750	165875	86875	86875	86875	79000	0	0	0	0	0	0
Indirect Costs for Vaccination (cattle and sheep)	ICVy	0	0	4.74689e+06	3.66484e+06	1.80879e+06	1.16788e+06	778701	757354	755875	756052	884719	925336	883205
Indirect Costs for treatment with Insecticides and vaccination	ICIy+ICVy	653250	647750	4.91276e+06	3.75172e+06	1.89566e+06	1.25476e+06	857701	757354	755875	756052	884719	925336	883205
Indirect Costs for additional measures for Export
number of exported cattle	ncey	27258	20691	13269	17462	18221	17803	0	0	0	0	0	0	0
proportion of animals exported to BT-free countries (additional measures necessary)	pey	20	70	90	40	0	0	0	0	0	0
costs for export test	cety	45	45	45	45	45	45	45	45	45	45	45	45	45
number of animals exported to BT-free countries (additional measures necessary)	ncey*pey/100	10000	10000	10000	10000	10000	10000	10000	10000	10000	10000	10000	10000	10000
proportion of animals exported to BT-free countries (additional measures necessary)	pey	50	50	50	50	50	50	50	50	50	50	50	50	50
costs for export test	cety	45	45	15	15	15	15	15	15	15	15	15	15	15
Costs for measures exported cattle	ccey	245322	651766	537394	314316	0	0	0	0	0	0	0	0	0
costs for measures exported sheep	csey	225000	225000	75000	75000	75000	75000	75000	75000	75000	75000	75000	75000	75000
Indirect Costs for measures for Export (cattle and sheep)	ICEy	470322	876766	612394	389316	75000	75000	75000	75000	75000	75000	75000	75000	75000
Indirect Costs for reporting and Administration
total BT prevalence (number of affected cattle and sheep farms)	tPy	200	800	450	250	350	350	350	350	350	350	350	350	350
average personnel costs per hour	ph	77	77	77	77	77	77	77	77	77	77	77	77	77
average distance veterinary office - farm	d	10	10	10	10	10	10	10	10	10	10	10	10	10
fee charged per km	k	33	33	33	33	33	33	33	33	33	33	33	33	33
administrative costs per outbreak
average time spent per farm	tf	2	1	1	0.75	0.75	0.75	0.75	0.75	0.75	0.75	0.75	0.75	0.75
average time spent in office per outbreak	to	0.2	0.2	0.2	0.2	0.2	0.2	0.2	0.2	0.2	0.2	0.2	0.2	0.2
total time spent per outbreak	tf	440	960	540	237.5	332.5	332.5	0	0	0	0	0	0	0
Indirect Costs for reporting and Administration	ICAy	35200	79200	44550	19937.5	27912.5	27912.5	2310	2310	2310	2310	2310	2310	2310
Indirect Costs for BT Surveillance
number of tested farms for surveillance	nfsy	300	300	300	300	300	300	300	300	300	300	300	300	300
number of samples in cattle tested with ELISA and PCR	nssELI, nssPCR	1000	1000	1000	1000	1000	1000	1000	1000	1000	1000	1000	1000	1000
number of samples in cattle tested with ELISA	nssELI	800	800	800	800	800	800	800	800	800	800	800	800	800
number of samples in cattle tested with PCR	nssPCR	600	600	600	600	600	600	600	600	600	600	600	600	600
costs for travelling per tested farm	ctf	25	25	25	25	25	25	25	25	25	25	25	25	25
costs for sampling cattle	csas	2	2	2	2	2	2	2	2	2.78	2.78	2.78	2.78	2.78			https://ec.europa.eu/food/funding/animal-health/national-veterinary-programmes_en
costs for ELISA cattle	ctsELI	3	3	3	3	3	3	3	3	3	3	3	3	3
costs PCR cattle	ctsPCR	20	20	20	20	20	20	20	20	20	20	20	20	20
number of samples in sheep tested with ELISA and PCR	nssELI, nssPCR	100	100	100	100	100	100	100	100	100	100	100	100	100
number of samples in sheep tested with ELISA	nssELI	0	0	0	0	0	0	0	0	0	0	0	0	0
number of samples in sheep tested with PCR	nssPCR	250	250	250	250	250	250	250	250	250	250	250	250	250
costs for sampling sheep	csas	2	2	2	2	2	2	2	2	2.78	2.78	2.78	2.78	2.78
costs ELISA sheep	ctsELI	3	3	3	3	3	3	3	3	3	3	3	3	3
costs PCR sheep	ctsPCR	20	20	20	20	20	20	20	20	20	20	20	20	20
Indirect Costs for BT Surveillance		31080	31080	31080	31080	31080	31080	31080	31080	31938	31938	31938	31938	31938
Indirect Costs for vector Monitoring
Number of traps	nvt	30	30	30	30	30	30	30	30	30	30	30	30	30
Number of new traps		30	2	2	2	2	2	2	2	2	2	2	2	2
costs for vector traps	cvmt	500	500	500	500	500	500	500	500	500	500	500	500	500
costs for trap management	cvmm	700	700	700	700	700	700	700	700	700	700	700	700	700
number of entomological tests	nvme	10000	10000	10000	10000	10000	10000	10000	10000	10000	10000	10000	10000	10000
costs for entomological tests	cvme	0.2	0.2	0.2	0.2	0.2	0.2	0.2	0.2	0.2	0.2	0.2	0.2	0.2
Indirect Costs for vector Monitoring	ICMy	38000	24000	24000	24000	24000	24000	24000	24000	24000	24000	24000	24000	24000
Indirect Costs for BT Surveillance		31080	31080	31080	31080	31080	31080	31080	31080	31938	31938	31938	31938	31938
Indirect Costs for vector Monitoring	ICMy	38000	24000	24000	24000	24000	24000	24000	24000	24000	24000	24000	24000	24000
∑ Monitoring/surveillance/Vector monitoring		69080	55080	55080	55080	55080	55080	55080	55080	55938	55938	55938	55938	55938
∑ Admnistrative costs		35200	79200	44550	19937.5	27912.5	27912.5	2310	2310	2310	2310	2310	2310	2310

## Sheet: general Data cattle
	Population data	Notation	2006	2007	2008	2009	2010	2011	2012	2013	2014	2015	2016	2017	2018
	Total number of animals (cattle)	nac	1000000	1000000	1000000	1000000	1000000	1000000	1000000	1000000	1000000	1000000	1000000	1000000	1000000
	Total number of animals (dairy)	nad	330000	330000	330000	330000	330000	330000	330000	330000	330000	330000	330000	330000	330000
	Total number of animals (beef)	naf	150000	150000	150000	150000	150000	150000	150000	150000	150000	150000	150000	150000	150000
	proportion of dairy in the cattle population	pd	33	33	33	33	33	33	33	33	33	33	33	33	33
	proportion of fattening in the cattle population	pf	15	15	15	15	15	15	15	15	15	15	15	15	15
	Total number of farms (cattle)	nfc	14000	14000	14000	14000	14000	14000	14000	14000	14000	14000	14000	14000	14000
	Total number of farms (dairy)	nfd	10000	10000	10000	10000	10000	10000	10000	10000	10000	10000	10000	10000	10000
	Average farm size		71.4286	71.4286	71.4286	71.4286	71.4286	71.4286	71.4286	71.4286	71.4286	71.4286	71.4286	71.4286	71.4286
	Average farm size (dairy farms)		33	33	33	33	33	33	33	33	33	33	33	33	33
	Epidemiological data
	number of officially reported outbreaks (farm prevalence)	Py	100	500	300	100	200	200	200	200	200	200	200	200	200
	number of cattle newly infected	nCiy	10800	10800	10800	10800	10800	10800	10800	10800	10800	10800	10800	10800	10800
	Incidence	Iy	1.08	1.08	1.08	1.08	1.08	1.08	1.08	1.08	1.08	1.08	1.08	1.08	1.08
	Morbidity rate (proportion of infected cattle that show clinical signs)	rcc	0.1	0.1	0.1	0.1	0.1	0.1	0.1	0.1	0.1	0.1	0.1	0.1	0.1
	number of clinically ill cattle	rcc*nCiy	1080	1080	1080	1080	1080	1080	1080	1080	1080	1080	1080	1080	1080
	Case/fatality ratio	nCI2007/nCd2007	0.0212963	0.0740741	0.0277778	0.00925926	0.012037	0.012037	0.012037	0.012037	0.012037	0.012037	0.012037	0.012037	0.012037
	number of dead cattle	nCdy	230	800	300	100	130	130	130	130	130	130	130	130	130
	number of cattle farms in restriction zones	ncfzy	8000	14000	14000	14000	14000	14000	14000	14000	14000	14000	14000	14000	14000
	number of cattle in restriction zones	nczy	500000	1000000	1000000	1000000	1000000	1000000	1000000	1000000	1000000	1000000	1000000	1000000	1000000

## Sheet: RiskSerializationData
4	0
0
4.05168e+06	TRUE	0	1	GF1_rK0qDwEADwDcAAwjACYAOQBaAG4AbwB9AIsAtgDYANIAKgD//wAAAAAAAQQAAAAABSMsIyMwAAAAARtkaXJlY3QgY29zdHMgY2F0dGxlIC8gdG90YWwBAAEBEAACAAEKU3RhdGlzdGljcwMBAQD/AQEBAQEAAQEBAAQAAAABAQEBAQABAQEABAAAAAGPAAIjABtkaXJlY3QgY29zdHMgY2F0dGxlIC8gdG90YWwAAC8BAAIAAgC+AMgAAQECAZqZmZmZmak/AABmZmZmZmbuPwAABQABAQEAAQEBAA==	1	0	0		>75%	<25%	>90%																					4.05168e+06	1	1	FALSE	TRUE	0	FALSE	#NAME?
3172425	TRUE	0	1	GF1_rK0qDwEADwDaAAwjACYAOQBZAG0AbgB8AIoAtADWANAAKgD//wAAAAAAAQQAAAAABSMsIyMwAAAAARpkaXJlY3QgY29zdHMgc2hlZXAgLyB0b3RhbAEAAQEQAAIAAQpTdGF0aXN0aWNzAwEBAP8BAQEBAQABAQEABAAAAAEBAQEBAAEBAQAEAAAAAY4AAiIAGmRpcmVjdCBjb3N0cyBzaGVlcCAvIHRvdGFsAAAvAQACAAIAvADGAAEBAgGamZmZmZmpPwAAZmZmZmZm7j8AAAUAAQEBAAEBAQA=	1	0	0		>75%	<25%	>90%																					3172425	2	1	FALSE	TRUE	0	FALSE	#NAME?
2.70072e+07	TRUE	0	1		1	1	10	GF1_Z0CmcQEADwC1AAwjACYANwAAAHQAdQCUAKIAAAAAAK4AKAD//wABEAEEAAAAAAUjLCMjMAAAAAERc3VtIGNvc3RzIC8gdG90YWwBJklucHV0cyBSYW5rZWQgQnkgRWZmZWN0IG9uIE91dHB1dCBNZWFuAQH/AQEBAQERc3VtIGNvc3RzIC8gdG90YWwBAQEABAAAAAEBAQEBAAEBAQAEAAAAAaYAAwgAAAAALwEABQABAQEAAA==_x0001_0~0~>75%~<25%~>90%~_x0002_GF1_jYW3AgEADwC0AQwjAAAANgB/AI8AkACvAM4AAAAAAAAAJgD//wABBAAAAAABJQUjLCMjMAAAARFzdW0gY29zdHMgLyB0b3RhbAEyQ2hhbmdlIGluIE…	>75%	<25%	>90%																					2.70072e+07	16	1	FALSE	TRUE	0	FALSE	#NAME?
967282	TRUE	0	1		1	1	11	GF1_Z0CmcQEADwC1AAwjACYANwAAAHQAdQCUAKIAAAAAAK4AKAD//wABEAEEAAAAAAUjLCMjMAAAAAERRGlyZWN0IENvc3RzIDIwMDYBJklucHV0cyBSYW5rZWQgQnkgRWZmZWN0IG9uIE91dHB1dCBNZWFuAQH/AQEBAQERRGlyZWN0IENvc3RzIDIwMDYBAQEABAAAAAEBAQEBAAEBAQAEAAAAAaYAAwgAAAAALwEABQABAQEAAA==_x0001_0~0~>75%~<25%~>90%~_x0002_GF1_jYW3AgEADwCaAQwjAAAANgB/AI8AkACvAM4AAAAAAAAAJgD//wABBAAAAAABJQUjLCMjMAAAARFEaXJlY3QgQ29zdHMgMjAwNgEyQ2hhbmdlIGluIE…	>75%	<25%	>90%																					967282	43	1	FALSE	TRUE	0	FALSE	#NAME?
0
FALSE	15680	7345	-15680	100
FALSE	15680	7345	-15680	500
FALSE	15680	7345	-15680	1000
FALSE	15680	7345	-15680	1500
FALSE	15680	7345	-15680	2000
0
0	FALSE	FALSE	10	0,95	1

## Sheet: senseInfo
selectionIndex	checkSelected	bookName	sheetName	cellAddress	rangeAddress	analysisString	minPercent	maxPercent	minValue	maxValue	baseValue	numIntervals	varyWhenStepping	isInput	groupCount	groupIndex	formulaIndex	ioIndex						intIndex	intervalMode	useCellBase	tableRange
				#REF!														72
senseTotal:	1	,
selectionIndex	checkSelected	bookName	sheetName	cellAddress	rangeAddress	analysisString	minPercent	maxPercent	minValue	maxValue	baseValue	numIntervals	varyWhenStepping	isInput	groupCount	groupIndex	formulaIndex	ioIndex						intIndex	intervalMode	useCellBase	tableRange
1	TRUE	0	Rinder	#REF!	F62	Percentile: 1,00% to 99,00%					38,5378453283902	7	TRUE	FALSE	1	0	1	127	Zusätzliche Kosten für Testung der Tiere [€/Rind] / 2006	=RiskTriang(30,45,60,RiskStatic(45))	385378453283902	1	36	0	4	TRUE		1,00%	5,00%	25,00%	50,00%	75,00%	95,00%	99,00%

## Sheet: cattle direct costs
Direct costs	Notation	2006	2007	2008	2009	2010	2011	2012	2013	2014	2015	2016	2017	2018
Epidemiological data
number of officially reported outbreaks (farm prevalence)	Py	100	500	300	100	200	200	200	200	200	200	200	200	200
number of cattle newly infected	nCiy	10800	10800	10800	10800	10800	10800	10800	10800	10800	10800	10800	10800	10800
Incidence	Iy	1.08	1.08	1.08	1.08	1.08	1.08	1.08	1.08	1.08	1.08	1.08	1.08	1.08
Morbidity rate (proportion of infected cattle that show clinical signs)	rcc	0.1	0.1	0.1	0.1	0.1	0.1	0.1	0.1	0.1	0.1	0.1	0.1	0.1
number of clinically ill cattle	rcc*nCiy	1080	1080	1080	1080	1080	1080	1080	1080	1080	1080	1080	1080	1080
Case/fatality ratio	nCI2007/nCd2007	0.0212963	0.0740741	0.0277778	0.00925926	0.012037	0.012037	0.012037	0.012037	0.012037	0.012037	0.012037	0.012037	0.012037
number of dead cattle	nCdy	230	800	300	100	130	130	130	130	130	130	130	130	130
number of cattle farms in restriction zones	ncfzy	8000	14000	14000	14000	14000	14000	14000	14000	14000	14000	14000	14000	14000
number of cattle in restriction zones	nczy	500000	1000000	1000000	1000000	1000000	1000000	1000000	1000000	1000000	1000000	1000000	1000000	1000000
compensation paid for dead cattle	vcy	1700	1700	1700	1700	1700	1700	1700	1700	1700	1700	1700	1700	1700
Production losses
direct costs per dairy cow	dCDy	137.618	137.618	137.618	137.618	137.618	137.618	137.618	137.618	137.618	137.618	137.618	137.618	137.618
direct costs per beef cattle	dCFy	17.4057	17.4057	17.4057	17.4057	17.4057	17.4057	17.4057	17.4057	17.4057	17.4057	17.4057	17.4057	17.4057
Direct costs clinically ill fattening	DCFcy	2819.72	2819.72	2819.72	2819.72	12594.8	12594.8	12594.8	12594.8	12594.8	12594.8	12594.8	12594.8	12594.8
Direct costs clinically ill dairy	DCDcy	49047.2	49047.2	49047.2	49047.2	49047.2	49047.2	49047.2	49047.2	49047.2	49047.2	49047.2	49047.2	49047.2
Direct costs cattle through death	DCCdy	391000	1360000	510000	170000	221000	221000	221000	221000	221000	221000	221000	221000	221000
Direct costs cattle (clinically ill and dead)	DCDcy+DCCdy	442867	1.41187e+06	561867	221867	282642	282642	282642	282642	282642	282642	282642	282642	282642

## Sheet: cattle indirect costs
	Indirect costs	Notation	2006	2007	2008	2009	2010	2011	2012	2013	2014	2015	2016	2017	2018
	Control measures
	costs for insecticides	ciy	1.3	1.3	1.3	1.3	1.3	1.3	1.3	1.3	1.3	1.3	1.3	1.3	1.3
	costs per farm treated with insecticides (personnel)	cify	20	20	20	20	20	20	20	20	20	20	20	20	20
	proportion of cattle and farms treated with insecticides	picy	0.8	0.4	0.1	0.05	0.05	0.05	0.05	0	0	0	0	0	0
	number of vaccinated cattle farms	nvcfy			20328	14429	2225	451	178	17	7	8	433	444	356
	number of vaccine doses cattle	nvdcy			1900000	1300000	500000	200000	10000	1000	365	443	60000	80000	60000
	costs for vaccination cattle	cvacd			1.4	1.4	1.4	1.4	1.4	1.4	1.4	1.4	1.4	1.4	1.4
	costs per vaccinated cattle farm	ccf			19.6667	19.6667	19.6667	19.6667	19.6667	19.6667	19.6667	19.6667	19.6667	19.6667	19.6667
	costs for vaccine cattle	cvcd			0.620054	0.620054	0.620054	0.620054	0.620054	0.620054	0.620054	0.620054	0.620054	0.620054	0.620054
	Costs vaccines (Euro)	nvdcy*cvcd			1.1781e+06	806071	310027	124011	6200.54	620.054	226.32	274.684	37203.3	49604.4	37203.3
	costs vaccination (Euro)	nvdcy*cvacd			2660000	1820000	700000	280000	14000	1400	511	620.2	84000	112000	84000
	Additional costs vaccination (Euro)	nvcfy*ccf			399784	283770	43758.3	8869.67	3500.67	334.333	137.667	157.333	8515.67	8732	7001.33
	costs for insecticide treatment cattle	cciy	648000	632000	158000	79000	79000	79000	79000	0	0	0	0	0	0
	Vaccination costs cattle	ICVcy			4.23789e+06	2.90984e+06	1.05379e+06	412881	23701.2	2354.39	874.987	1052.22	129719	170336	128205
	Costs for treatment with insectizides and vaccination	cciy+ICVcy	648000	632000	4.39589e+06	2.98884e+06	1.13279e+06	491881	102701	2354.39	874.987	1052.22	129719	170336	128205
	Trade
	number of exported cattle	ncey	27258	20691	13269	17462	18221	17803
	proportion of animals exported to BT-free countries (additional measures necessary)	pey	20	70	90	40	0	0	0	0	0	0	0	0	0
	number of animals exported to BT-free countries (additional measures necessary)	ncey*pey/100	5451.6	14483.7	11942.1	6984.8	38231	55664	19207	15809	6023	2400	2400	2400	2400
	costs for export test	cety	45	45	45	45	45	45	45	45	45	45	45	45	45
	Costs for measures exported cattle	ccey	245322	651766	537394	314316	1720395	2504880	864315	711405	271035	108000	108000	108000	108000

## Sheet: sheep general data
	Population data	Notation	2006	2007	2008	2009	2010	2011	2012	2013	2014	2015	2016	2017	2018
	Total number of animals (sheep)	nas	400000	400000	400000	400000	400000	400000	400000	400000	400000	400000	400000	400000	400000
	Total number of farms (sheep)	nfs	16000	16000	16000	16000	16000	16000	16000	16000	16000	16000	16000	16000	16000
	Average farm size	nas/nfs	25	25	25	25	25	25	25	25	25	25	25	25	25
	Farm Prevalence: number of officially reported outbreaks per species	Psy	100	300	150	150	150	150	150	150	150	150	150	150	150
	number of Sheep newly infected	nSiy	4320	4320	4320	4320	4320	4320	4320	4320	4320	4320	4320	4320	4320
	Incidence per species (sheep)	Isy	1.08	1.08	1.08	1.08	1.08	1.08	1.08	1.08	1.08	1.08	1.08	1.08	1.08
	Morbidity rate (proportion of infected sheep that show clinical signs)	rsc	0.1	0.1	0.1	0.1	0.1	0.1	0.1	0.1	0.1	0.1	0.1	0.1	0.1
	number of clinically ill sheep	rsc*nSiy	432	432	432	432	432	432	432	432	432	432	432	432	432
	Case/fatality ratio	nSI2007/nSd2007	7.69282	7.69282	7.69282	7.69282	7.69282	7.69282	7.69282	7.69282	7.69282	7.69282	7.69282	7.69282	7.69282
	number of dead sheep	nSdy	33233	33233	33233	1	33233	33233	33233	33233	33233	33233	33233	33233	33233

## Sheet: sheep direct costs
	Variable	Notation	2006	2007	2008	2009	2010	2011	2012	2013	2014	2015	2016	2017	2018
	Total number of animals (sheep)	nas	2443100	2443100	2443100	2443100	2443100	2443100	2443100	2443100	2443100	2443100	2443100	2443100	2443100
	Total number of farms (sheep)	nfs	29325	29325	29325	29325	29325	29325	29325	29325	29325	29325	29325	29325	29325
	Average farm size	nas/nfs	83.3112	83.3112	83.3112	83.3112	83.3112	83.3112	83.3112	83.3112	83.3112	83.3112	83.3112	83.3112	83.3112
	Farm Prevalence: number of officially reported outbreaks per species	Psy	100	300	150	150	150	150	150	150	150	150	150	150	150
	number of Sheep newly infected	nSiy	4320	4320	4320	4320	4320	4320	4320	4320	4320	4320	4320	4320	4320
	Incidence per species (sheep)	Isy	1.08	1.08	1.08	1.08	1.08	1.08	1.08	1.08	1.08	1.08	1.08	1.08	1.08
	Morbidity rate (proportion of infected sheep that show clinical signs)	rsc	0.1	0.1	0.1	0.1	0.1	0.1	0.1	0.1	0.1	0.1	0.1	0.1	0.1
	number of clinically ill sheep	rsc*nSiy	432	432	432	432	432	432	432	432	432	432	432	432	432
	Case/fatality ratio	nSI2007/nSd2007	7.69282	7.69282	7.69282	7.69282	7.69282	7.69282	7.69282	7.69282	7.69282	7.69282	7.69282	7.69282	7.69282
	number of dead sheep	nSdy	33233	33233	33233	1	33233	33233	33233	33233	33233	33233	33233	33233	33233
	Direct costs
	direct costs per sheep	dCSy	60	60	60	60	60	60	60	60	60	60	60	60	60
	compensation paid for dead sheep	vsy	15	15	15	15	15	15	15	15	15	15	15	15	15
	Direct costs clinically ill sheep	DCScy	25920	25920	25920	25920	25920	25920	25920	25920	25920	25920	25920	25920	25920
	Direct costs sheep through death	DCSdy	498495	498495	498495	15	498495	498495	498495	498495	498495	498495	498495	498495	498495
	Direct costs cattle (clinically ill and dead)	DCScy+DCSdy	524415	524415	524415	25935	524415	524415	524415	524415	524415	524415	524415	524415	524415

[truncated: 2 more sheets: sheep indirect costs, Diagramm2]
