# Supplementary material for: Economic Impact of a Bluetongue Serotype 8 Epidemic in Germany
Source: Front Vet Sci. 2020 Feb 14;7:65. doi: 10.3389/fvets.2020.00065 (PMC7034324; doi:10.3389/fvets.2020.00065)
Supplement: Supplementary file 4 [file Table_4.XLSX]

## Sheet: RiskSerializationData
2	0
0
1100.97	TRUE	0	1	GF1_rK0qDwEADwDNAAwjACYAOABSAGYAZwB1AIMApwDJAMMAKgD//wAAAAAAAQQAAAAABDAuMDAAAAABFERlY2t1bmdzYmVpdHJhZyAyMDA2AQABARAAAgABClN0YXRpc3RpY3MDAQEA/wEBAQEBAAEBAQAEAAAAAQEBAQEAAQEBAAQAAAABhwACHAAURGVja3VuZ3NiZWl0cmFnIDIwMDYAAC8BAAIAAgCvALkAAQECAZqZmZmZmak/AABmZmZmZmbuPwAABQABAQEAAQEBAA==	1	1	1	GF1_Z0CmcQEADwCkAAwjACYAMgAAAGMAZACDAJEAAAAAAJ0AKAD//wABEAEEAAAAAAAAAAABFERlY2t1bmdzYmVpdHJhZyAyMDA2ARdSZWdyZXNzaW9uIENvZWZmaWNpZW50cwEB/wEBAQEBEUNvZWZmaWNpZW50IFZhbHVlAQEBAAQAAAABAQEBAQABAQEABAAAAAGVAAMIAAAAAC8BAAUAAQEBAAA=_x0001_0~0~>75%~<25%~>90%~_x0002__x0003_10~0~0,95~1~False~False~	>75%	<25%	>90%																					1100.97	1	1	FALSE	TRUE	0	FALSE	#NAME?
115.795	TRUE	0	1	GF1_rK0qDwEADwDBAAwjACYAOABMAGAAYQBvAH0AmwC9ALcAKgD//wAAAAAAAQQAAAAABDAuMDAAAAABDkVmZmVrdCBCVCAyMDA2AQABARAAAgABClN0YXRpc3RpY3MDAQEA/wEBAQEBAAEBAQAEAAAAAQEBAQEAAQEBAAQAAAABgQACFgAORWZmZWt0IEJUIDIwMDYAAC8BAAIAAgCjAK0AAQECAZqZmZmZmak/AABmZmZmZmbuPwAABQABAQEAAQEBAA==	1	0	0		>75%	<25%	>90%																					115.795	3	1	FALSE	TRUE	0	FALSE	#NAME?
0
FALSE	22230	6709	-22230	100
FALSE	14000	6709375	-14000	500
FALSE	14000	6709375	-14000	1000
FALSE	14000	6709375	-14000	1500
FALSE	14000	6709375	-14000	2000
0
0	FALSE	FALSE	10	0,95	1

## Sheet: RiskSwappedFuncs
1	24	13	26	0	0	0
417	#NAME?	80	#NAME?	10	#NAME?	7163	#NAME?	-100	#NAME?	35.1	#NAME?	46.19	#NAME?	104.803	#NAME?	1	#NAME?	15	#NAME?	1100.97	#NAME?	985.176	#NAME?	115.795	#NAME?

## Sheet: gross margin
Gross margin [GM] dairy cow				healthy		BT disease effects	diseased			comments
General Data	Unit	Type	Notation	Value	Result		Value	Result	D			colour code
Replacement Rate	per cent	fixed	RR	33		5	38			this equals a mean lifetime of 3 years		distribution
Calving interval	days	distribution	Ci	417		80	497			mean time between two calvings		calculated
calf mortality rate	percent	distribution	cmy	10		3	13			mortality of calves, calculated for calves that die between birth (incl. stillbirth) and the time of being sold		disease effects
number of Calves per Cow per year	n	calculated	CCy		0.78777			0.638934	-0.148836
Revenues Dairy per year	€		RDy
Revenues for selling milk	€/cow	calculated	Rmiy		2388.5			2355.16	-33.345
milk yield	kg/cow/year	distribution	myy	7163		-100	7063		-100
proportion of milk sold	per cent	fixed	msy	95			95		0	proportion of milk sold to the dairy plant (often between 85 and 95% of the milk is sold, 5-15% fed to calves or discarded)
milk sold total	kg/cow/year	calculated		6804.85			6709.85		-95
milk price	ct/kg	distribution	mpy	35.1			35.1		0
Revenues for selling animals		calculated			261.849			278.812
Revenues from calf sale	€	calculated	Rcalfy		59.474			48.2374	-11.2366
calf price male	€	distribution	pmcy	46.19	18.1935		46.19	14.7562	-3.43737	the price for calves is highly related to the breed and the sex of the calf. Furthermore you have to take into account the period of calf rearing.
calf price female	€	distribution	pfcy	104.803	41.2804		104.803	33.4812	-7.79926
	€						13
male/female ratio	per cent	fixed	r	50			50
Revenues from cow sale	€	calculated	Rcowy		202.375			230.574	28.1995
price slaughter Cow	€/kg	fixed	pC	2.05			2.05			meat price of a slaughter cow in €/kg. Prices can be obtained from national statistical offices
average weight of a slaughter Cow	kg	fixed	wC	326.47			326.47			average weight of a slaughtered cow (carcass weight). The carcass weight is about 50-60% of the living cow.
marketing costs of a Cow	€	fixed	mC	21			21			costs for transport, etc.
sale cows (incl. marketing costs)	€	calculated		648.264			648.264
adult Cow mortality rate	per cent	fixed	Cmy	5.4		1	6.4			mortality rate of adult cows
Revenues for selling animals and milk	€	calculated			2650.35			2633.97
Revenues for selling manure	€	fixed	Rmay		111.13			111.13
other outputs	€/cow/year				0			0
Revenues Dairy per year	€	calculated			2761.48			2745.1
Variable Costs	€		VCDy
variable costs for restocking										the costs for replacement need to be taken into accout, even if the offspring of the own herd is used. The price for young cows can be obtained fron national statistical offices
price for a heifer	€	fixed	phy	1950			1950
marketing costs for a heifer	€	fixed	mhy	33			33
total costs for a heifer	€	calculated	phy+mhy	1983				1983		the total costs for buying a heifer.
Replacement Rate	per cent	fixed	RR	33			38
Variable Costs for restocking	€	calculated	(phy+mhy)*RR		654.39			753.54		Basis: replacement rate 33%, i.e. about every three years a new cow has to be purchased
Variable Costs for calf rearing		fixed	VCcry		57.66			57.66		calf rearing costs depend on the type of calf rearing and the time point of selling the calves. If calves are sold at a higher age, please take into account to modify the revenues from calf sales
Variable Costs for feed	€	calculated	VCfey		583.47			568.734		Feed for the cow. The amounts of roughage and concentrate feed are estimated in the sheets "feed costs" and "feed costs diseased". These calcuation is not needed, if you can derive the costs from bills. In this case, please enter the values directly in the cells.
Variable Costs for veterinarian	€	fixed	VCvy		165	15		180		This includes costs for treatment, drugs and prophylactic measures (biosecurity etc.)
Variable Costs for insemination	€	fixed	VCinsy		29.41			29.41		costs for sperm and artificial insemination. If a bull is kept for natural mating, the costs for the bull have to attributed to the number of cows.
Variable Costs for water, electricity	€	fixed	VCway		75.63			75.63		costs for water and electricity
Variable Costs for machines		fixed	VCmacy		58.82			58.82		costs for machines. If machines are shared between farms, the respective proportion of the machine costs has to be entered.
Variable Costs for hired labor	€	fixed	VClaby		0			0		Labour costs for non-permanent staff (e.g. seasonal workers)
Variable Costs miscelaneous	€	fixed	VCmisy		36.13			36.13		other costs that are not listed elsewhere (e.g. dues, accounting)
Variable Costs Dairy per year	€	calculated	VCDy		1660.51			1759.92
Gross margin	€		GM	1100.97				985.176
Difference gross margin	€			115.795

## Sheet: feed costs
Energy needs		notation
Energy for basic metabolism	MJ/year	Eby	15300		colour code
energy for milk yield	MJ/year	Emyy	23637.9		distribution
energy demand total	MJ/year	Edy	38937.9		calculated
					disease effects
Feed
roughage
roughage quality	MJ/kg dry matter		5.9
roughage intake	kg dry matter/day		12.5
roughage intake	dt dry matter/year		45.625
Energy from forage	MJ/year	Efy	26918.8
milk yield from forage	kg milk	myfy	3520.83
Concentrate feed, needs
milk yield	kg/cow/year		7163
milk yield from forage	kg/cow/year	myfy	3520.83
remaining milk	kg/cow/year		3642.17
efficiency factor of concentrates	kg/kg	efcon	1.9
concentrates needed	dt feedstuff		19.1693
concentrate costs	€/dt feedstuff		28
concentrate costs	€/cow/year		536.74
minerals	€/cow/year		46.73
costs concentrates, succulent feed and mineral feed	€/cow/year		583.47

## Sheet: feed costs diseased
Energy needs		notation
Energy for basic metabolism	MJ/year	Eby	15300		colour code
energy for milk yield	MJ/year	Emyy	23307.9		distribution
energy demand total	MJ/year	Edy	38607.9		calculated
					disease effects
Feed
roughage
roughage quality	MJ/kg dry matter		5.9
roughage intake	kg dry matter/day		12.5
roughage intake	dt dry matter/year		45.625
Energy from forage	MJ/year	Efy	26918.8
milk yield from forage	kg milk	myfy	3520.83
Concentrate feed, needs
milk yield	kg/cow/year		7063
milk yield from forage	kg/cow/year	myfy	3520.83
remaining milk	kg/cow/year		3542.17
efficiency factor of concentrates	kg/kg	efcon	1.9
concentrates needed	dt feedstuff		18.643
concentrate costs	€/dt feedstuff		28
concentrate costs	€/cow/year		522.004
minerals	€/cow/year		46.73
costs concentrates, succulent feed and mineral feed	€/cow/year		568.734

## Sheet: milk prices
Federal State	2007-01-01	2007-02-01	2007-03-01	2007-04-01	2007-05-01	2007-06-01	2007-07-01	2007-08-01	2007-09-01	2007-10-01	2007-11-01	2007-12-01
Brandenburg	29.8	29.2	29.02	28.83	28.95	29.99	33.1	36.73	39.77	43.4	44.56	43.87
Mecklenburg-Western Pomerania	28.44	28.36	28.22	28.56	29.13	30.39	33.71	38.54	42.73	44.84	45.01	45.59
Saxony	29.53	29.49	29.31	29.14	30.27	31.46	33.37	37.37	41.92	43.36	44.54	43.39
Saxony-Anhalt	28.46	28.35	28.07	28.76	28.74	28.2	32.09	35.26	39.06	42.28	44.41	43.63
Thuringia	28.59	28.6	28.42	29.07	29.65	31.09	32.56	35.35	39.43	42.76	43.46	43.03
Baden-Württemberg	29.61	29.35	29.59	29.69	30.11	31.13	33.1	35.1	38.91	42.04	43.01	42.74
Bavaria	30.23	30.08	30.04	29.98	30.44	31.06	33.13	35.94	38.76	41.7	43.23	43.52
Hesse	30.07	29.99	30.04	28.65	28.45	30.7	32.27	34.06	38.73	44.85	46.35	46.08
Rhineland-Palatinate	30.46	28.67	28.47	28.57	29.06	30.01	31.76	35.7	40.38	43.93	44.52	44.23
Lower Saxony	27.37	27.34	27.33	27.3	27.48	28.9	33.24	36.72	39.35	42.47	42.81	40.96
North Rhine-Westphalia	27.75	27.71	27.47	27.28	27.79	29.24	31.88	35.85	39.27	41.93	43.29	42.25
Schleswig-Holstein	27.07	27.25	27.21	27.79	28.68	31.23	36.77	42.42	45.43	47.28	46.63	41.97
